# Supplementary material for: Network Pharmacology Combined with Molecular Docking and Experimental Verification Reveals the Bioactive Components and Potential Targets of Danlong Dingchuan Decoction against Asthma
Source: Evid Based Complement Alternat Med. 2022 Feb 10;2022:7895271. doi: 10.1155/2022/7895271 (PMC8853800; doi:10.1155/2022/7895271)
Supplement: Supplementary Materials — Table S1: basic information on active compounds in Danlong Dingchuan Decoction. Table S2: gene targets of Danlong Dingchuan Decoction and asthma. Figure S1: graphical abstract of the paper. [file 7895271.f1.zip]

Archive with 3 entries (3 files):
- 7895271.f1/Supplementary Materials-Table S1.pdf
- 7895271.f1/Supplementary Materials-Table S2.pdf
- 7895271.f1/supplementary-graphical abstract.pdf
